# Supplementary material for: Integrated treatment guided by RNA-seq–based endometrial receptivity assessment for infertility complicated by MEN1
Source: Front Endocrinol (Lausanne). 2023 Oct 20;14:1224574. doi: 10.3389/fendo.2023.1224574 (PMC10623411; doi:10.3389/fendo.2023.1224574)
Supplement: Supplementary file 1 [file Table_1.xlsx]

## Sheet: Sheet1
Appendix Table 1 the priority of patients' DEGs by Toppfun
Rank	GeneSymbol	Average Score	Overall p-value	p-value adjusted
1	NR4A2	0.717664	3.97e-05	0.000385681
2	GATA2	0.680855	0.000213	0.00426848
3	SIRT6	0.746412	0.000455	0.00207807
4	GATAD2A	0.645451	0.00112188	0.00147777
5	IRF8	0.669687	0.0013485	1.42022e-05
6	PHF8	0.609686	0.00191146	0.00306233
7	THAP7	0.535782	0.00240309	0.00485325
8	USF2	0.658002	0.00258408	0.00661425
9	ZGPAT	0.759622	0.00341764	0.00756621
10	CA2	0.561936	0.0052542	1.63191e-05
11	EHF	0.600083	0.00699961	0.00624623
12	SLC9A3R1	0.582262	0.00751004	0.000102664
13	MAD1L1	0.549445	0.0075293	0.00193647
14	SPOUT1	0.703511	0.0102446	3.62726e-05
15	H3-5	0.337445	0.0109072	0.000854066
16	HSPA2	0.5668	0.0129885	0.000902095
17	LRWD1	0.512961	0.0149759	8.6305e-10
18	DHX30	0.484174	0.0212934	0.00834415
19	IGHMBP2	0.572219	0.0244277	0.00378391
20	POLD2	0.445221	0.0297826	0.00223481
21	SH3PXD2B	0.394402	0.0397269	0.000149124
22	RAD23A	0.351823	0.0406473	0.00672583
23	SIPA1	0.486925	0.0574896	0.00601132
24	TRMT2A	0.447359	0.067844	0.00625817
25	FRAS1	0.340717	0.0785117	0.00541989
26	OTUB1	0.366332	0.0810261	0.00266401
27	EPB41L2	0.320168	0.0817466	1.12786e-06
28	CCNO	0.287363	0.0894414	0.00200021
29	NVL	0.279868	0.0936572	0.00195029
30	TBL3	0.255131	0.103561	0.00322097
31	MVK	0.349126	0.110577	0.00228134
32	PCSK1N	0.289985	0.119932	2.4183e-06
33	RITA1	0.360736	0.133378	0.00201396
34	ZNF212	0.29494	0.133521	0.000426964
35	SURF6	0.244896	0.150634	0.00246776
36	SLC29A2	0.273338	0.153405	0.00680016
37	ARHGAP10	0.310582	0.159651	0.00210507
38	SLC7A1	0.229171	0.161764	0.00990757
39	PAAF1	0.186674	0.164709	0.00366494
40	ZNF408	0.27397	0.165632	0.0048051
41	ZNHIT2	0.278291	0.168849	0.0019652
42	MIR616	0.245894	0.179208	0.000183859
43	ACADVL	0.28807	0.181101	0.00203851
44	SPPL2B	0.161266	0.227012	0.00015179
45	LDLRAP1	0.261653	0.231928	3.31842e-07
46	DTNB	0.204116	0.238305	0.000765822
47	CEP85	0.241829	0.243168	0.00440383
48	RHOT2	0.189759	0.244216	0.00188563
49	YJU2B	0.122327	0.248418	0
50	YDJC	0.245856	0.262251	2.93237e-08
51	KTI12	0.219972	0.271765	0.000526403
52	NCLN	0.194985	0.285721	9.87588e-05
53	SHKBP1	0.23738	0.291744	0.00795883
54	LRATD1	0.140156	0.294748	4.12516e-05
55	OGFOD2	0.0720044	0.299937	0.00134451
56	ARMC6	0.230788	0.302239	9.56494e-06
57	TIMM44	0.153251	0.315685	0.00137203
58	C1orf21	0.13701	0.325525	0.00774828
59	TSSC4	0.22073	0.342878	1.45949e-06
60	TRDJ1	0.153199	0.343599	0.00263001
61	ALDH16A1	0.123645	0.346367	0.000857232
62	NMRAL1	0.09686	0.395974	0.000249512
63	THEM6	0.169424	0.414505	0.00191108
64	SPATS2L	0.166866	0.417603	0.00319475
65	SCAMP2	0.0969861	0.423603	0.00908397
66	NHSL1	0.149927	0.432217	0.0073641
67	C6orf136	0.0731585	0.455685	0.0015991
68	GGTA1	0.134389	0.457817	0.000813557
69	PPP1R16A	0.0959603	0.482266	0.000941505
70	NME3	0.108587	0.50306	0.00110968
71	DEGS2	0.107985	0.503728	0.000505217
72	MCTS2P	0.0483576	0.511862	0.00494136
73	SZRD1	0.0610022	0.514203	0.00119294
74	PCED1B	0.0551831	0.521705	4.66085e-11
75	ADCK5	0.0533424	0.526167	0.00896326
76	PLCH1	0.079462	0.536511	0.00601132
77	TMEM104	0.0434223	0.564377	0.00561071
78	IGSF9	0.0515597	0.565288	0.00366494
79	RANP1	0	0.573615	0.00814906
80	ALG12	0.0394165	0.592711	0.00672583
81	POC1B-GALNT4	0	0.619901	0.000149189
82	TYW1B	0	0.66572	0.00625817
83	RPUSD1	0	0.668966	0.00896326
84	HTD2	0	0.695265	4.19439e-07
85	GGACT	0	0.707543	0.00158079
86	PRR15	0	0.707543	3.93175e-08
87	FSBP	0	0.724706	0.000683027
88	DPP7	0	0.728394	0.00461594
89	FCSK	0	0.728394	0.000893778
90	LDHD	0	0.728394	8.24166e-07
91	HMGN1P4	0	1	8.12573e-05
92	PTMAP9	0	1	9.46949e-05
93	SDHDP2	0	1	0.00894093
94	FTH1P11	0	1	0.000683027
95	EEF1A1P9	0	1	0.00017298
96	EEF1A1P14	0	1	0.00242493
97	CACYBPP2	-1	1	0.0060225
98	PDIA3P2	-1	1	0.00306924
99	EIF4HP1	-1	1	5.15132e-05
100	FKBP1C	-1	1	7.61573e-06
101	SLC9A3R1-AS1	-1	1	5.386e-07
102	HNRNPKP4	-1	1	0.00011699
pvalue_adj: adjusted by Benjamini/Hochberg from Z-values
E: exponent
